# Supplementary material for: Mapping the Protein Phosphatase 1 Interactome in Human Cytomegalovirus Infection
Source: Viruses. 2024 Dec 21;16(12):1961. doi: 10.3390/v16121961 (PMC11728760; doi:10.3390/v16121961)
Supplement: Supplementary file 1 [file viruses-16-01961-s001.zip]

Archive with 1 entries (1 files):
- Table S1_Supplementary_Data.xlsx
