# Supplementary material for: Mapping the Protein Phosphatase 1 Interactome in Human Cytomegalovirus Infection
Source: Viruses. 2024 Dec 21;16(12):1961. doi: 10.3390/v16121961 (PMC11728760; doi:10.3390/v16121961)
Supplement: Supplementary file 1 [file viruses-16-01961-s001.zip › Table S1_Supplementary_Data.xlsx]

## Sheet: HCIP
Table S1. High-Confidence Interacting Proteins of PP1 Identified by Label-Free Quantification (LFQ) Mass Spectrometry Analysis. A total of 159 high-confidence interacting proteins were identified in PP1 pulldown assays. These proteins were enriched by at least 2-fold in the PP1 pulldown samples compared to the IgG control pulldowns, with an adjusted p-value <0.05. Viral proteins are highlighted i…
Protein IDs	Protein names	Gene names	Fasta headers	P.Value	adj.P.Val	logFC vs ctrl	AveExpr
P41236;Q6NXS1	Protein phosphatase inhibitor 2;Protein phosphatase inhibitor 2 family member B	PPP1R2;PPP1R2P3	sp|P41236|IPP2_HUMAN Protein phosphatase inhibitor 2 OS=Homo sapiens OX=9606 GN=PPP1R2 PE=1 SV=2;sp|Q6NXS1|IPP2B_HUMAN Protein phosphatase inhibitor 2 family member B OS=Homo sapiens OX=9606 GN=PPP1R2B PE=1 SV=2	1.52251e-07	8.64788e-05	10.2983	22.8258
P16809	Viral Fc-gamma receptor-like protein IR11	sp|P16809|IR11_HCMVA	sp|P16809|IR11_HCMVA Viral Fc-gamma receptor-like protein IR11 OS=Human cytomegalovirus (strain AD169) OX=10360 PE=3 SV=1	3.27015e-08	9.28723e-06	9.89537	22.8148
Q6NYC8	Phostensin	PPP1R18	sp|Q6NYC8|PPR18_HUMAN Phostensin OS=Homo sapiens OX=9606 GN=PPP1R18 PE=1 SV=1	1.69457e-07	4.81259e-05	8.784	22.1449
Q12972	Nuclear inhibitor of protein phosphatase 1	PPP1R8	sp|Q12972|PP1R8_HUMAN Nuclear inhibitor of protein phosphatase 1 OS=Homo sapiens OX=9606 GN=PPP1R8 PE=1 SV=2	5.3076e-07	1.94932e-05	8.60456	21.9656
P62140	Serine/threonine-protein phosphatase PP1-beta catalytic subunit	PPP1CB	sp|P62140|PP1B_HUMAN Serine/threonine-protein phosphatase PP1-beta catalytic subunit OS=Homo sapiens OX=9606 GN=PPP1CB PE=1 SV=3	0.00015574	0.0126372	8.0273	23.071
P36873	Serine/threonine-protein phosphatase PP1-gamma catalytic subunit	PPP1CC	sp|P36873|PP1G_HUMAN Serine/threonine-protein phosphatase PP1-gamma catalytic subunit OS=Homo sapiens OX=9606 GN=PPP1CC PE=1 SV=1	7.9305e-06	0.00150151	7.53215	21.0191
P16790	DNA polymerase processivity factor	UL44	sp|P16790|VPAP_HCMVA DNA polymerase processivity factor OS=Human cytomegalovirus (strain AD169) OX=10360 GN=UL44 PE=1 SV=1	2.02356e-07	1.41236e-05	7.48679	21.9055
Q9UPQ0	LIM and calponin homology domains-containing protein 1	LIMCH1	sp|Q9UPQ0|LIMC1_HUMAN LIM and calponin homology domains-containing protein 1 OS=Homo sapiens OX=9606 GN=LIMCH1 PE=1 SV=4	8.04508e-07	4.80451e-05	7.35901	21.1974
P06725	65 kDa phosphoprotein	UL83	sp|P06725|PP65_HCMVA 65 kDa phosphoprotein OS=Human cytomegalovirus (strain AD169) OX=10360 GN=UL83 PE=1 SV=2	1.11953e-05	0.000115617	7.32804	21.8735
Q8WVR3	Trafficking protein particle complex subunit 14	C7orf43	sp|Q8WVR3|TPC14_HUMAN Trafficking protein particle complex subunit 14 OS=Homo sapiens OX=9606 GN=TRAPPC14 PE=1 SV=2	6.26693e-08	8.89904e-06	7.2427	21.0487
O14974	Protein phosphatase 1 regulatory subunit 12A	PPP1R12A	sp|O14974|MYPT1_HUMAN Protein phosphatase 1 regulatory subunit 12A OS=Homo sapiens OX=9606 GN=PPP1R12A PE=1 SV=1	2.29792e-06	0.000175401	6.95373	21.232
Q96SB3	Neurabin-2	PPP1R9B	sp|Q96SB3|NEB2_HUMAN Neurabin-2 OS=Homo sapiens OX=9606 GN=PPP1R9B PE=1 SV=3	5.9833e-08	1.69926e-05	6.80458	21.2006
P19474	E3 ubiquitin-protein ligase TRIM21	TRIM21	sp|P19474|RO52_HUMAN E3 ubiquitin-protein ligase TRIM21 OS=Homo sapiens OX=9606 GN=TRIM21 PE=1 SV=1	5.45209e-06	7.35935e-05	6.64278	21.4601
P13200	Cytoplasmic envelopment protein 3	UL99	sp|P13200|CEP3_HCMVA Cytoplasmic envelopment protein 3 OS=Human cytomegalovirus (strain AD169) OX=10360 GN=UL99 PE=1 SV=3	2.03461e-07	1.41236e-05	6.57782	21.1329
P48553;A0A096LPH7	Trafficking protein particle complex subunit 10	TRAPPC10	sp|P48553|TPC10_HUMAN Trafficking protein particle complex subunit 10 OS=Homo sapiens OX=9606 GN=TRAPPC10 PE=1 SV=2	2.48655e-07	1.41236e-05	6.25344	21.0048
Q14257	Reticulocalbin-2	RCN2	sp|Q14257|RCN2_HUMAN Reticulocalbin-2 OS=Homo sapiens OX=9606 GN=RCN2 PE=1 SV=1	1.01504e-06	4.80451e-05	6.22311	21.5435
O60927	E3 ubiquitin-protein ligase PPP1R11	PPP1R11	sp|O60927|PP1RB_HUMAN E3 ubiquitin-protein ligase PPP1R11 OS=Homo sapiens OX=9606 GN=PPP1R11 PE=1 SV=1	3.37027e-07	1.47255e-05	6.15225	20.9118
Q9H792	Inactive tyrosine-protein kinase PEAK1	PEAK1	sp|Q9H792|PEAK1_HUMAN Inactive tyrosine-protein kinase PEAK1 OS=Homo sapiens OX=9606 GN=PEAK1 PE=1 SV=4	9.42619e-06	0.000174862	6.13417	20.141
Q96QC0	Serine/threonine-protein phosphatase 1 regulatory subunit 10	PPP1R10	sp|Q96QC0|PP1RA_HUMAN Serine/threonine-protein phosphatase 1 regulatory subunit 10 OS=Homo sapiens OX=9606 GN=PPP1R10 PE=1 SV=1	1.05306e-07	1.19627e-05	6.11911	20.9861
P49750	YLP motif-containing protein 1	YLPM1	sp|P49750|YLPM1_HUMAN YLP motif-containing protein 1 OS=Homo sapiens OX=9606 GN=YLPM1 PE=1 SV=4	5.49105e-07	1.94932e-05	6.00981	20.9468
Q6UXN9	WD repeat-containing protein 82	WDR82	sp|Q6UXN9|WDR82_HUMAN WD repeat-containing protein 82 OS=Homo sapiens OX=9606 GN=WDR82 PE=1 SV=1	5.23319e-06	7.24988e-05	5.89948	20.3593
O43617	Trafficking protein particle complex subunit 3	TRAPPC3	sp|O43617|TPPC3_HUMAN Trafficking protein particle complex subunit 3 OS=Homo sapiens OX=9606 GN=TRAPPC3 PE=1 SV=1	2.06956e-06	4.32931e-05	5.89081	21.0266
Q9H2D6	TRIO and F-actin-binding protein	TRIOBP	sp|Q9H2D6|TARA_HUMAN TRIO and F-actin-binding protein OS=Homo sapiens OX=9606 GN=TRIOBP PE=1 SV=3	8.27804e-07	9.40386e-05	5.83567	20.388
Q15435	Protein phosphatase 1 regulatory subunit 7	PPP1R7	sp|Q15435|PP1R7_HUMAN Protein phosphatase 1 regulatory subunit 7 OS=Homo sapiens OX=9606 GN=PPP1R7 PE=1 SV=1	8.36419e-06	9.69563e-05	5.77883	20.3551
P16791	Nuclear egress protein 2	NEC2	sp|P16791|NEC2_HCMVA Nuclear egress protein 2 OS=Human cytomegalovirus (strain AD169) OX=10360 GN=NEC2 PE=1 SV=1	5.57134e-06	7.35935e-05	5.49206	20.7049
P16733	Envelope glycoprotein M	gM	sp|P16733|GM_HCMVA Envelope glycoprotein M OS=Human cytomegalovirus (strain AD169) OX=10360 GN=gM PE=1 SV=1	1.63263e-06	3.68795e-05	5.39496	21.2539
P16812	Transcriptional regulator UL34	UL34	sp|P16812|UL34_HCMVA Transcriptional regulator UL34 OS=Human cytomegalovirus (strain AD169) OX=10360 GN=UL34 PE=3 SV=2	8.76411e-05	0.000497802	5.3806	20.407
Q86SZ2	Trafficking protein particle complex subunit 6B	TRAPPC6B	sp|Q86SZ2|TPC6B_HUMAN Trafficking protein particle complex subunit 6B OS=Homo sapiens OX=9606 GN=TRAPPC6B PE=1 SV=1	6.306e-06	8.14047e-05	5.37664	20.3536
P09695	Protein HHLF1	TRS1	sp|P09695|TRS1_HCMVA Protein HHLF1 OS=Human cytomegalovirus (strain AD169) OX=10360 GN=TRS1 PE=1 SV=1	1.67695e-06	5.60299e-05	5.26462	21.0203
Q96Q05	Trafficking protein particle complex subunit 9	TRAPPC9	sp|Q96Q05|TPPC9_HUMAN Trafficking protein particle complex subunit 9 OS=Homo sapiens OX=9606 GN=TRAPPC9 PE=1 SV=2	1.24358e-06	3.52757e-05	5.2289	20.8059
Q4KMQ1	Taperin	TPRN	sp|Q4KMQ1|TPRN_HUMAN Taperin OS=Homo sapiens OX=9606 GN=TPRN PE=1 SV=2	1.01674e-05	0.00011106	5.16857	20.8304
Q9BZL4	Protein phosphatase 1 regulatory subunit 12C	PPP1R12C	sp|Q9BZL4|PP12C_HUMAN Protein phosphatase 1 regulatory subunit 12C OS=Homo sapiens OX=9606 GN=PPP1R12C PE=1 SV=1	8.51973e-06	0.000372247	5.13887	20.1315
Q9UL33	Trafficking protein particle complex subunit 2-like protein	TRAPPC2L	sp|Q9UL33|TPC2L_HUMAN Trafficking protein particle complex subunit 2-like protein OS=Homo sapiens OX=9606 GN=TRAPPC2L PE=1 SV=1	1.64337e-06	3.68795e-05	5.1078	20.3719
P16753	Capsid scaffolding protein	UL80	sp|P16753|SCAF_HCMVA Capsid scaffolding protein OS=Human cytomegalovirus (strain AD169) OX=10360 GN=UL80 PE=1 SV=1	2.13417e-06	4.32931e-05	5.09979	20.3326
Q69YQ0	Cytospin-A	SPECC1L	sp|Q69YQ0|CYTSA_HUMAN Cytospin-A OS=Homo sapiens OX=9606 GN=SPECC1L PE=1 SV=3	3.23042e-06	5.2949e-05	5.08722	20.3571
Q8IUR0	Trafficking protein particle complex subunit 5	TRAPPC5	sp|Q8IUR0|TPPC5_HUMAN Trafficking protein particle complex subunit 5 OS=Homo sapiens OX=9606 GN=TRAPPC5 PE=1 SV=1	3.2627e-06	5.2949e-05	4.85411	20.6465
P25705	ATP synthase subunit alpha, mitochondrial	ATP5A1	sp|P25705|ATPA_HUMAN ATP synthase subunit alpha, mitochondrial OS=Homo sapiens OX=9606 GN=ATP5F1A PE=1 SV=1	6.22149e-08	1.17793e-05	4.77045	24.6127
P67809;Q9Y2T7	Y-box-binding protein 1	YBX1	sp|P67809|YBOX1_HUMAN Y-box-binding protein 1 OS=Homo sapiens OX=9606 GN=YBX1 PE=1 SV=3	0.000146248	0.000748369	4.74207	20.8284
Q15836;P63027	Vesicle-associated membrane protein 3	VAMP3	sp|Q15836|VAMP3_HUMAN Vesicle-associated membrane protein 3 OS=Homo sapiens OX=9606 GN=VAMP3 PE=1 SV=3	2.38153e-06	4.64359e-05	4.70039	20.2318
P16729	Major capsid protein	MCP	sp|P16729|MCP_HCMVA Major capsid protein OS=Human cytomegalovirus (strain AD169) OX=10360 GN=MCP PE=1 SV=1	2.50192e-06	4.64359e-05	4.69397	20.5
O75947	ATP synthase subunit d, mitochondrial	ATP5H	sp|O75947|ATP5H_HUMAN ATP synthase subunit d, mitochondrial OS=Homo sapiens OX=9606 GN=ATP5PD PE=1 SV=3	3.11841e-06	8.85628e-05	4.64655	20.6794
P17151	Early phosphoprotein p84	UL112/UL113	sp|P17151|EP84_HCMVA Early phosphoprotein p84 OS=Human cytomegalovirus (strain AD169) OX=10360 GN=UL112/UL113 PE=1 SV=2	8.65877e-05	0.000496786	4.57594	20.4074
P40939	Trifunctional enzyme subunit alpha, mitochondrial	HADHA	sp|P40939|ECHA_HUMAN Trifunctional enzyme subunit alpha, mitochondrial OS=Homo sapiens OX=9606 GN=HADHA PE=1 SV=2	2.5985e-05	0.000273621	4.53326	19.9507
Q9P0K7	Ankycorbin	RAI14	sp|Q9P0K7|RAI14_HUMAN Ankycorbin OS=Homo sapiens OX=9606 GN=RAI14 PE=1 SV=2	0.000506366	0.0106524	4.52481	21.2123
P16849	G-protein coupled receptor homolog UL33	UL33	sp|P16849|UL33_HCMVA G-protein coupled receptor homolog UL33 OS=Human cytomegalovirus (strain AD169) OX=10360 GN=UL33 PE=1 SV=2	2.61611e-06	4.64359e-05	4.48359	19.9915
Q9NQX7	Integral membrane protein 2C	ITM2C	sp|Q9NQX7|ITM2C_HUMAN Integral membrane protein 2C OS=Homo sapiens OX=9606 GN=ITM2C PE=1 SV=1	1.30206e-05	0.000211305	4.46196	20.2939
Q96MX6	Dynein axonemal assembly factor 10	WDR92	sp|Q96MX6|DAA10_HUMAN Dynein axonemal assembly factor 10 OS=Homo sapiens OX=9606 GN=DNAAF10 PE=1 SV=1	1.7536e-05	0.000664029	4.44427	19.7475
Q8TDB6	E3 ubiquitin-protein ligase DTX3L	DTX3L	sp|Q8TDB6|DTX3L_HUMAN E3 ubiquitin-protein ligase DTX3L OS=Homo sapiens OX=9606 GN=DTX3L PE=1 SV=1	0.00218277	0.0392269	4.34767	20.1101
Q9NZ01	Very-long-chain enoyl-CoA reductase	TECR	sp|Q9NZ01|TECR_HUMAN Very-long-chain enoyl-CoA reductase OS=Homo sapiens OX=9606 GN=TECR PE=1 SV=1	1.08872e-05	0.000114517	4.24184	19.8659
P09715	Protein IRS1	IRS1	sp|P09715|IRS1_HCMVA Protein IRS1 OS=Human cytomegalovirus (strain AD169) OX=10360 GN=IRS1 PE=1 SV=1	0.00019473	0.00134886	4.10017	19.5782
P10809	60 kDa heat shock protein, mitochondrial	HSPD1	sp|P10809|CH60_HUMAN 60 kDa heat shock protein, mitochondrial OS=Homo sapiens OX=9606 GN=HSPD1 PE=1 SV=2	2.16753e-06	6.47977e-05	4.09271	21.7387
Q9Y230	RuvB-like 2	RUVBL2	sp|Q9Y230|RUVB2_HUMAN RuvB-like 2 OS=Homo sapiens OX=9606 GN=RUVBL2 PE=1 SV=3	7.36866e-05	0.000625166	4.07577	19.7193
P16761	Phosphoprotein 85	UL25	sp|P16761|PP85_HCMVA Phosphoprotein 85 OS=Human cytomegalovirus (strain AD169) OX=10360 GN=UL25 PE=3 SV=1	0.0049363	0.0178587	4.03282	20.1736
A1X283	SH3 and PX domain-containing protein 2B	SH3PXD2B	sp|A1X283|SPD2B_HUMAN SH3 and PX domain-containing protein 2B OS=Homo sapiens OX=9606 GN=SH3PXD2B PE=1 SV=3	0.000159969	0.00395053	4.01715	19.8715
P62820	Ras-related protein Rab-1A	RAB1A	sp|P62820|RAB1A_HUMAN Ras-related protein Rab-1A OS=Homo sapiens OX=9606 GN=RAB1A PE=1 SV=3	0.0077055	0.019985	4.0119	20.4923
P20592;P20591	Interferon-induced GTP-binding protein Mx2	MX2	sp|P20592|MX2_HUMAN Interferon-induced GTP-binding protein Mx2 OS=Homo sapiens OX=9606 GN=MX2 PE=1 SV=1	6.44786e-05	0.000401785	3.9986	20.7806
Q6PJW8	Consortin	CNST	sp|Q6PJW8|CNST_HUMAN Consortin OS=Homo sapiens OX=9606 GN=CNST PE=1 SV=3	4.52181e-05	0.000435008	3.95585	19.9881
P69338	Envelope glycoprotein UL132	UL132	sp|P69338|UL132_HCMVA Envelope glycoprotein UL132 OS=Human cytomegalovirus (strain AD169) OX=10360 GN=UL132 PE=3 SV=1	3.80867e-06	5.69296e-05	3.94154	20.4065
Q07021	Complement component 1 Q subcomponent-binding protein, mitochondrial	C1QBP	sp|Q07021|C1QBP_HUMAN Complement component 1 Q subcomponent-binding protein, mitochondrial OS=Homo sapiens OX=9606 GN=C1QBP PE=1 SV=1	0.000548348	0.00310425	3.90664	19.6319
O94763	Unconventional prefoldin RPB5 interactor 1	URI1	sp|O94763|RMP_HUMAN Unconventional prefoldin RPB5 interactor 1 OS=Homo sapiens OX=9606 GN=URI1 PE=1 SV=3	5.67752e-05	0.00169728	3.89851	19.6061
P18859	ATP synthase-coupling factor 6, mitochondrial	ATP5J	sp|P18859|ATP5J_HUMAN ATP synthase-coupling factor 6, mitochondrial OS=Homo sapiens OX=9606 GN=ATP5PF PE=1 SV=1	0.00110561	0.00523324	3.89251	20.5512
P16788	Serine/threonine protein kinase UL97	UL97	sp|P16788|UL97_HCMVA Serine/threonine protein kinase UL97 OS=Human cytomegalovirus (strain AD169) OX=10360 GN=UL97 PE=1 SV=1	1.59264e-05	0.00014783	3.84118	19.6808
P19893	Viral transcription factor IE2	UL122	sp|P19893|VIE2_HCMVA Viral transcription factor IE2 OS=Human cytomegalovirus (strain AD169) OX=10360 GN=UL122 PE=1 SV=2	3.53901e-05	0.00025581	3.80066	19.8643
Q9H4K7	Mitochondrial ribosome-associated GTPase 2	MTG2	sp|Q9H4K7|MTG2_HUMAN Mitochondrial ribosome-associated GTPase 2 OS=Homo sapiens OX=9606 GN=MTG2 PE=1 SV=1	1.4817e-05	0.000142645	3.77399	19.1814
Q9H6T3	RNA polymerase II-associated protein 3	RPAP3	sp|Q9H6T3|RPAP3_HUMAN RNA polymerase II-associated protein 3 OS=Homo sapiens OX=9606 GN=RPAP3 PE=1 SV=2	3.00876e-05	0.00100528	3.74661	19.8457
Q5UIP0	Telomere-associated protein RIF1	RIF1	sp|Q5UIP0|RIF1_HUMAN Telomere-associated protein RIF1 OS=Homo sapiens OX=9606 GN=RIF1 PE=1 SV=2	7.24769e-05	0.000424401	3.72842	19.9264
Q9Y296	Trafficking protein particle complex subunit 4	TRAPPC4	sp|Q9Y296|TPPC4_HUMAN Trafficking protein particle complex subunit 4 OS=Homo sapiens OX=9606 GN=TRAPPC4 PE=1 SV=1	6.64881e-05	0.000403092	3.70666	19.6919
O94842;O94900;O15405	TOX high mobility group box family member 4	TOX4	sp|O94842|TOX4_HUMAN TOX high mobility group box family member 4 OS=Homo sapiens OX=9606 GN=TOX4 PE=1 SV=1	1.07447e-05	0.000114517	3.68953	19.8369
Q6NUK1	Calcium-binding mitochondrial carrier protein SCaMC-1	SLC25A24	sp|Q6NUK1|SCMC1_HUMAN Calcium-binding mitochondrial carrier protein SCaMC-1 OS=Homo sapiens OX=9606 GN=SLC25A24 PE=1 SV=2	0.0092771	0.0292744	3.64481	20.5917
Q9ULJ8	Neurabin-1	PPP1R9A	sp|Q9ULJ8|NEB1_HUMAN Neurabin-1 OS=Homo sapiens OX=9606 GN=PPP1R9A PE=1 SV=2	2.03636e-05	0.000170096	3.6385	20.0753
P24752	Acetyl-CoA acetyltransferase, mitochondrial	ACAT1	sp|P24752|THIL_HUMAN Acetyl-CoA acetyltransferase, mitochondrial OS=Homo sapiens OX=9606 GN=ACAT1 PE=1 SV=1	0.000155351	0.00113127	3.62263	19.7411
P35573	Glycogen debranching enzyme	AGL	sp|P35573|GDE_HUMAN Glycogen debranching enzyme OS=Homo sapiens OX=9606 GN=AGL PE=1 SV=3	6.98085e-06	8.43643e-05	3.61283	21.5623
P07814	Bifunctional glutamate/proline--tRNA ligase	EPRS	sp|P07814|SYEP_HUMAN Bifunctional glutamate/proline--tRNA ligase OS=Homo sapiens OX=9606 GN=EPRS1 PE=1 SV=5	3.55792e-05	0.00025581	3.57151	19.6458
Q9BXS4	Transmembrane protein 59	TMEM59	sp|Q9BXS4|TMM59_HUMAN Transmembrane protein 59 OS=Homo sapiens OX=9606 GN=TMEM59 PE=1 SV=1	7.07369e-05	0.000625166	3.567	19.4596
P16785	Large tegument protein deneddylase	UL48	sp|P16785|LTP_HCMVA Large tegument protein deneddylase OS=Human cytomegalovirus (strain AD169) OX=10360 GN=UL48 PE=1 SV=1	1.69171e-05	0.00014783	3.51535	19.3689
P11940;Q9H361;Q4VXU2;Q5JQF8;Q96DU9	Polyadenylate-binding protein 1;Polyadenylate-binding protein 3	PABPC1;PABPC3	sp|P11940|PABP1_HUMAN Polyadenylate-binding protein 1 OS=Homo sapiens OX=9606 GN=PABPC1 PE=1 SV=2;sp|Q9H361|PABP3_HUMAN Polyadenylate-binding protein 3 OS=Homo sapiens OX=9606 GN=PABPC3 PE=1 SV=2	0.00113318	0.00531937	3.46453	19.6863
P78527	DNA-dependent protein kinase catalytic subunit	PRKDC	sp|P78527|PRKDC_HUMAN DNA-dependent protein kinase catalytic subunit OS=Homo sapiens OX=9606 GN=PRKDC PE=1 SV=3	0.000175126	0.000850184	3.42691	18.9921
Q9Y265	RuvB-like 1	RUVBL1	sp|Q9Y265|RUVB1_HUMAN RuvB-like 1 OS=Homo sapiens OX=9606 GN=RUVBL1 PE=1 SV=1	0.000130523	0.00100185	3.40771	19.5273
Q9H0U4	Ras-related protein Rab-1B	RAB1B	sp|Q9H0U4|RAB1B_HUMAN Ras-related protein Rab-1B OS=Homo sapiens OX=9606 GN=RAB1B PE=1 SV=1	0.000219576	0.00102646	3.39664	19.545
P16749	mRNA export factor ICP27 homolog	UL69	sp|P16749|ICP27_HCMVA mRNA export factor ICP27 homolog OS=Human cytomegalovirus (strain AD169) OX=10360 GN=UL69 PE=1 SV=1	0.00689135	0.0234388	3.3846	19.5864
P16782	Ribonucleoside-diphosphate reductase large subunit-like protein	RIR1	sp|P16782|RIR1_HCMVA Ribonucleoside-diphosphate reductase large subunit-like protein OS=Human cytomegalovirus (strain AD169) OX=10360 GN=RIR1 PE=3 SV=1	0.000122423	0.000643857	3.3634	19.817
Q96QH2	PML-RARA-regulated adapter molecule 1	PRAM1	sp|Q96QH2|PRAM_HUMAN PML-RARA-regulated adapter molecule 1 OS=Homo sapiens OX=9606 GN=PRAM1 PE=1 SV=3	6.69364e-05	0.000403092	3.3153	19.7212
P11142	Heat shock cognate 71 kDa protein	HSPA8	sp|P11142|HSP7C_HUMAN Heat shock cognate 71 kDa protein OS=Homo sapiens OX=9606 GN=HSPA8 PE=1 SV=1	1.27028e-06	5.48092e-05	3.28545	24.4158
P16766	Protein UL35	UL35	sp|P16766|UL35_HCMVA Protein UL35 OS=Human cytomegalovirus (strain AD169) OX=10360 GN=UL35 PE=1 SV=1	9.79812e-05	0.000540324	3.2822	19.6093
Q9H9B4	Sideroflexin-1	SFXN1	sp|Q9H9B4|SFXN1_HUMAN Sideroflexin-1 OS=Homo sapiens OX=9606 GN=SFXN1 PE=1 SV=4	2.18523e-05	0.000177316	3.27223	19.395
Q9BWM7	Sideroflexin-3	SFXN3	sp|Q9BWM7|SFXN3_HUMAN Sideroflexin-3 OS=Homo sapiens OX=9606 GN=SFXN3 PE=1 SV=3	0.000655588	0.00341628	3.25586	19.1848
P16800	Cytoplasmic envelopment protein 2	UL94	sp|P16800|CEP2_HCMVA Cytoplasmic envelopment protein 2 OS=Human cytomegalovirus (strain AD169) OX=10360 GN=UL94 PE=1 SV=1	0.00079573	0.00289727	3.25125	19.9169
P04844	Dolichyl-diphosphooligosaccharide--protein glycosyltransferase subunit 2	RPN2	sp|P04844|RPN2_HUMAN Dolichyl-diphosphooligosaccharide--protein glycosyltransferase subunit 2 OS=Homo sapiens OX=9606 GN=RPN2 PE=1 SV=3	0.000116712	0.000619555	3.25044	19.4174
Q9BZF9	Uveal autoantigen with coiled-coil domains and ankyrin repeats	UACA	sp|Q9BZF9|UACA_HUMAN Uveal autoantigen with coiled-coil domains and ankyrin repeats OS=Homo sapiens OX=9606 GN=UACA PE=1 SV=2	0.000497255	0.0106524	3.24517	19.7015
P16793	Packaging protein UL32 homolog	UL52	sp|P16793|UL52_HCMVA Packaging protein UL32 homolog OS=Human cytomegalovirus (strain AD169) OX=10360 GN=UL52 PE=3 SV=1	9.12649e-05	0.000509511	3.22281	19.6513
A1L4H1	Soluble scavenger receptor cysteine-rich domain-containing protein SSC5D	SSC5D	sp|A1L4H1|SRCRL_HUMAN Soluble scavenger receptor cysteine-rich domain-containing protein SSC5D OS=Homo sapiens OX=9606 GN=SSC5D PE=1 SV=3	6.61422e-05	0.00059633	3.19953	19.6643
P16755	Uncharacterized protein UL13	UL13	sp|P16755|UL13_HCMVA Uncharacterized protein UL13 OS=Human cytomegalovirus (strain AD169) OX=10360 GN=UL13 PE=1 SV=1	0.000708036	0.00261146	3.19312	19.7308
Q15369	Elongin-C	TCEB1	sp|Q15369|ELOC_HUMAN Elongin-C OS=Homo sapiens OX=9606 GN=ELOC PE=1 SV=1	6.50779e-05	0.000401785	3.18723	19.2139
O43615	Mitochondrial import inner membrane translocase subunit TIM44	TIMM44	sp|O43615|TIM44_HUMAN Mitochondrial import inner membrane translocase subunit TIM44 OS=Homo sapiens OX=9606 GN=TIMM44 PE=1 SV=2	0.000370447	0.00219181	3.13884	19.4153
Q9Y2W1	Thyroid hormone receptor-associated protein 3	THRAP3	sp|Q9Y2W1|TR150_HUMAN Thyroid hormone receptor-associated protein 3 OS=Homo sapiens OX=9606 GN=THRAP3 PE=1 SV=2	0.00208881	0.00872386	3.12848	20.246
P24539	ATP synthase F(0) complex subunit B1, mitochondrial	ATP5F1	sp|P24539|AT5F1_HUMAN ATP synthase F(0) complex subunit B1, mitochondrial OS=Homo sapiens OX=9606 GN=ATP5PB PE=1 SV=2	1.79261e-06	5.65668e-05	3.08665	23.1684
P60468	Protein transport protein Sec61 subunit beta	SEC61B	sp|P60468|SC61B_HUMAN Protein transport protein Sec61 subunit beta OS=Homo sapiens OX=9606 GN=SEC61B PE=1 SV=2	0.00194503	0.00824461	3.06523	19.7959
Q969V3	Nicalin	NCLN	sp|Q969V3|NCLN_HUMAN Nicalin OS=Homo sapiens OX=9606 GN=NCLN PE=1 SV=2	0.000153365	0.000758142	3.06314	18.8432
P16823	Tegument protein UL51 homolog	UL71	sp|P16823|TEG7_HCMVA Tegument protein UL51 homolog OS=Human cytomegalovirus (strain AD169) OX=10360 GN=UL71 PE=1 SV=2	0.000309892	0.00136572	3.05331	19.16
Q9UIJ7	GTP:AMP phosphotransferase AK3, mitochondrial	AK3	sp|Q9UIJ7|KAD3_HUMAN GTP:AMP phosphotransferase AK3, mitochondrial OS=Homo sapiens OX=9606 GN=AK3 PE=1 SV=4	0.000193513	0.00134886	3.05215	19.7877
Q9Y2Q3	Glutathione S-transferase kappa 1	GSTK1	sp|Q9Y2Q3|GSTK1_HUMAN Glutathione S-transferase kappa 1 OS=Homo sapiens OX=9606 GN=GSTK1 PE=1 SV=3	0.000132285	0.000683069	2.97815	19.4605
Q9Y5R8	Trafficking protein particle complex subunit 1	TRAPPC1	sp|Q9Y5R8|TPPC1_HUMAN Trafficking protein particle complex subunit 1 OS=Homo sapiens OX=9606 GN=TRAPPC1 PE=1 SV=1	0.00126697	0.00423317	2.94806	19.6463
P49841;P49840	Glycogen synthase kinase-3 beta;Glycogen synthase kinase-3 alpha	GSK3B;GSK3A	sp|P49841|GSK3B_HUMAN Glycogen synthase kinase-3 beta OS=Homo sapiens OX=9606 GN=GSK3B PE=1 SV=2;sp|P49840|GSK3A_HUMAN Glycogen synthase kinase-3 alpha OS=Homo sapiens OX=9606 GN=GSK3A PE=1 SV=2	0.000308315	0.00136572	2.92662	19.8671
O75964	ATP synthase subunit g, mitochondrial	ATP5L	sp|O75964|ATP5L_HUMAN ATP synthase subunit g, mitochondrial OS=Homo sapiens OX=9606 GN=ATP5MG PE=1 SV=3	3.49703e-05	0.00025581	2.92163	19.7299
Q13423	NAD(P) transhydrogenase, mitochondrial	NNT	sp|Q13423|NNTM_HUMAN NAD(P) transhydrogenase, mitochondrial OS=Homo sapiens OX=9606 GN=NNT PE=1 SV=3	0.000665914	0.00343854	2.91309	20.1434
P24534	Elongation factor 1-beta	EEF1B2	sp|P24534|EF1B_HUMAN Elongation factor 1-beta OS=Homo sapiens OX=9606 GN=EEF1B2 PE=1 SV=3	0.000289831	0.00184971	2.8862	19.2723
O95202	Mitochondrial proton/calcium exchanger protein	LETM1	sp|O95202|LETM1_HUMAN Mitochondrial proton/calcium exchanger protein OS=Homo sapiens OX=9606 GN=LETM1 PE=1 SV=1	0.00820173	0.0269282	2.87959	19.7564
P09719	Uncharacterized protein HVLF4	US14	sp|P09719|US14_HCMVA Uncharacterized protein HVLF4 OS=Human cytomegalovirus (strain AD169) OX=10360 GN=US14 PE=3 SV=2	0.000364976	0.0015356	2.86774	19.4101
P16794	Nuclear egress protein 1	NEC1	sp|P16794|NEC1_HCMVA Nuclear egress protein 1 OS=Human cytomegalovirus (strain AD169) OX=10360 GN=NEC1 PE=1 SV=1	0.00345037	0.00989802	2.86105	19.175
P07602	Prosaposin	PSAP	sp|P07602|SAP_HUMAN Prosaposin OS=Homo sapiens OX=9606 GN=PSAP PE=1 SV=2	0.0136867	0.0325273	2.85326	19.8772
Q9UPT8	Zinc finger CCCH domain-containing protein 4	ZC3H4	sp|Q9UPT8|ZC3H4_HUMAN Zinc finger CCCH domain-containing protein 4 OS=Homo sapiens OX=9606 GN=ZC3H4 PE=1 SV=3	0.000107186	0.000579826	2.83953	19.7251
O15228	Dihydroxyacetone phosphate acyltransferase	GNPAT	sp|O15228|GNPAT_HUMAN Dihydroxyacetone phosphate acyltransferase OS=Homo sapiens OX=9606 GN=GNPAT PE=1 SV=1	0.000789641	0.00289365	2.8109	18.9858
P16724	Tripartite terminase subunit 1	TRM1	sp|P16724|TRM1_HCMVA Tripartite terminase subunit 1 OS=Human cytomegalovirus (strain AD169) OX=10360 GN=TRM1 PE=3 SV=1	0.000546292	0.00211084	2.80844	19.128
O75489	NADH dehydrogenase [ubiquinone] iron-sulfur protein 3, mitochondrial	NDUFS3	sp|O75489|NDUS3_HUMAN NADH dehydrogenase [ubiquinone] iron-sulfur protein 3, mitochondrial OS=Homo sapiens OX=9606 GN=NDUFS3 PE=1 SV=1	0.000551987	0.00310425	2.7907	19.4013
Q15554	Telomeric repeat-binding factor 2	TERF2	sp|Q15554|TERF2_HUMAN Telomeric repeat-binding factor 2 OS=Homo sapiens OX=9606 GN=TERF2 PE=1 SV=3	0.000116556	0.000619555	2.77278	19.2388
Q06210	Glutamine--fructose-6-phosphate aminotransferase [isomerizing] 1	GFPT1	sp|Q06210|GFPT1_HUMAN Glutamine--fructose-6-phosphate aminotransferase [isomerizing] 1 OS=Homo sapiens OX=9606 GN=GFPT1 PE=1 SV=3	6.74185e-05	0.000403092	2.76651	19.8488
P62491;Q15907	Ras-related protein Rab-11A;Ras-related protein Rab-11B	RAB11A;RAB11B	sp|P62491|RB11A_HUMAN Ras-related protein Rab-11A OS=Homo sapiens OX=9606 GN=RAB11A PE=1 SV=3;sp|Q15907|RB11B_HUMAN Ras-related protein Rab-11B OS=Homo sapiens OX=9606 GN=RAB11B PE=1 SV=4	0.0155232	0.0358421	2.76565	20.6003
P0DMV9;P0DMV8	Heat shock 70 kDa protein 1B;Heat shock 70 kDa protein 1A	HSPA1B;HSPA1A	sp|P0DMV9|HS71B_HUMAN Heat shock 70 kDa protein 1B OS=Homo sapiens OX=9606 GN=HSPA1B PE=1 SV=1;sp|P0DMV8|HS71A_HUMAN Heat shock 70 kDa protein 1A OS=Homo sapiens OX=9606 GN=HSPA1A PE=1 SV=1	1.32223e-05	0.000131759	2.74414	22.4247
O43708	Maleylacetoacetate isomerase	GSTZ1	sp|O43708|MAAI_HUMAN Maleylacetoacetate isomerase OS=Homo sapiens OX=9606 GN=GSTZ1 PE=1 SV=3	5.3315e-05	0.00034808	2.72066	19.7139
P49821	NADH dehydrogenase [ubiquinone] flavoprotein 1, mitochondrial	NDUFV1	sp|P49821|NDUV1_HUMAN NADH dehydrogenase [ubiquinone] flavoprotein 1, mitochondrial OS=Homo sapiens OX=9606 GN=NDUFV1 PE=1 SV=4	9.14967e-05	0.000509511	2.7131	18.9378
O43674	NADH dehydrogenase [ubiquinone] 1 beta subcomplex subunit 5, mitochondrial	NDUFB5	sp|O43674|NDUB5_HUMAN NADH dehydrogenase [ubiquinone] 1 beta subcomplex subunit 5, mitochondrial OS=Homo sapiens OX=9606 GN=NDUFB5 PE=1 SV=1	0.000938025	0.0033093	2.68639	18.8588
Q9Y2R0	Cytochrome c oxidase assembly factor 3 homolog, mitochondrial	COA3	sp|Q9Y2R0|COA3_HUMAN Cytochrome c oxidase assembly factor 3 homolog, mitochondrial OS=Homo sapiens OX=9606 GN=COA3 PE=1 SV=1	0.000311868	0.00136572	2.67066	19.3882
P06576	ATP synthase subunit beta, mitochondrial	ATP5B	sp|P06576|ATPB_HUMAN ATP synthase subunit beta, mitochondrial OS=Homo sapiens OX=9606 GN=ATP5F1B PE=1 SV=3	2.26847e-07	1.41236e-05	2.66336	24.119
P16727	Protein UL84	UL84	sp|P16727|UL84_HCMVA Protein UL84 OS=Human cytomegalovirus (strain AD169) OX=10360 GN=UL84 PE=1 SV=1	0.00443466	0.0122873	2.65151	19.256
P13073	Cytochrome c oxidase subunit 4 isoform 1, mitochondrial	COX4I1	sp|P13073|COX41_HUMAN Cytochrome c oxidase subunit 4 isoform 1, mitochondrial OS=Homo sapiens OX=9606 GN=COX4I1 PE=1 SV=1	0.000458828	0.00186153	2.65007	20.0168
O00410	Importin-5	IPO5	sp|O00410|IPO5_HUMAN Importin-5 OS=Homo sapiens OX=9606 GN=IPO5 PE=1 SV=4	0.00275065	0.00817995	2.61833	18.6896
P36542	ATP synthase subunit gamma, mitochondrial	ATP5C1	sp|P36542|ATPG_HUMAN ATP synthase subunit gamma, mitochondrial OS=Homo sapiens OX=9606 GN=ATP5F1C PE=1 SV=1	1.78845e-05	0.000234138	2.5937	22.1904
P60842;Q14240	Eukaryotic initiation factor 4A-I;Eukaryotic initiation factor 4A-II	EIF4A1;EIF4A2	sp|P60842|IF4A1_HUMAN Eukaryotic initiation factor 4A-I OS=Homo sapiens OX=9606 GN=EIF4A1 PE=1 SV=1;sp|Q14240|IF4A2_HUMAN Eukaryotic initiation factor 4A-II OS=Homo sapiens OX=9606 GN=EIF4A2 PE=1 SV=2	0.00698016	0.0235621	2.59283	19.6239
O75306	NADH dehydrogenase [ubiquinone] iron-sulfur protein 2, mitochondrial	NDUFS2	sp|O75306|NDUS2_HUMAN NADH dehydrogenase [ubiquinone] iron-sulfur protein 2, mitochondrial OS=Homo sapiens OX=9606 GN=NDUFS2 PE=1 SV=2	0.000888021	0.00315248	2.57708	19.2294
P28288	ATP-binding cassette sub-family D member 3	ABCD3	sp|P28288|ABCD3_HUMAN ATP-binding cassette sub-family D member 3 OS=Homo sapiens OX=9606 GN=ABCD3 PE=1 SV=1	0.000273796	0.00124413	2.52222	19.2342
Q00610;P53675	Clathrin heavy chain 1	CLTC	sp|Q00610|CLH1_HUMAN Clathrin heavy chain 1 OS=Homo sapiens OX=9606 GN=CLTC PE=1 SV=5	0.000220472	0.00102646	2.51585	20.6941
P09496	Clathrin light chain A	CLTA	sp|P09496|CLCA_HUMAN Clathrin light chain A OS=Homo sapiens OX=9606 GN=CLTA PE=1 SV=1	0.000457466	0.00186153	2.50374	18.9213
P22061	Protein-L-isoaspartate(D-aspartate) O-methyltransferase	PCMT1	sp|P22061|PIMT_HUMAN Protein-L-isoaspartate(D-aspartate) O-methyltransferase OS=Homo sapiens OX=9606 GN=PCMT1 PE=1 SV=4	0.00087293	0.00311839	2.46979	21.0187
Q16891	MICOS complex subunit MIC60	IMMT	sp|Q16891|MIC60_HUMAN MICOS complex subunit MIC60 OS=Homo sapiens OX=9606 GN=IMMT PE=1 SV=1	0.0154564	0.0358336	2.39624	20.1379
P05141;Q9H0C2	ADP/ATP translocase 2	SLC25A5	sp|P05141|ADT2_HUMAN ADP/ATP translocase 2 OS=Homo sapiens OX=9606 GN=SLC25A5 PE=1 SV=7	4.92027e-05	0.000324967	2.39069	22.811
P16792	Tripartite terminase subunit 2	TRM2	sp|P16792|TRM2_HCMVA Tripartite terminase subunit 2 OS=Human cytomegalovirus (strain AD169) OX=10360 GN=TRM2 PE=3 SV=1	0.00107853	0.00371276	2.38632	19.1968
O00264	Membrane-associated progesterone receptor component 1	PGRMC1	sp|O00264|PGRC1_HUMAN Membrane-associated progesterone receptor component 1 OS=Homo sapiens OX=9606 GN=PGRMC1 PE=1 SV=3	0.0118828	0.0292183	2.37872	19.5008
Q9BVK6	Transmembrane emp24 domain-containing protein 9	TMED9	sp|Q9BVK6|TMED9_HUMAN Transmembrane emp24 domain-containing protein 9 OS=Homo sapiens OX=9606 GN=TMED9 PE=1 SV=2	0.0167706	0.0375029	2.37223	19.941
P31040	Succinate dehydrogenase [ubiquinone] flavoprotein subunit, mitochondrial	SDHA	sp|P31040|SDHA_HUMAN Succinate dehydrogenase [ubiquinone] flavoprotein subunit, mitochondrial OS=Homo sapiens OX=9606 GN=SDHA PE=1 SV=2	0.00406085	0.0152752	2.36831	19.7571
O96008	Mitochondrial import receptor subunit TOM40 homolog	TOMM40	sp|O96008|TOM40_HUMAN Mitochondrial import receptor subunit TOM40 homolog OS=Homo sapiens OX=9606 GN=TOMM40 PE=1 SV=1	0.00153096	0.00668911	2.3669	19.2929
Q13310;P0CB38	Polyadenylate-binding protein 4	PABPC4	sp|Q13310|PABP4_HUMAN Polyadenylate-binding protein 4 OS=Homo sapiens OX=9606 GN=PABPC4 PE=1 SV=1	0.000593636	0.00327364	2.36243	18.9439
Q96HS1	Serine/threonine-protein phosphatase PGAM5, mitochondrial	PGAM5	sp|Q96HS1|PGAM5_HUMAN Serine/threonine-protein phosphatase PGAM5, mitochondrial OS=Homo sapiens OX=9606 GN=PGAM5 PE=1 SV=2	0.0101759	0.0254623	2.3617	18.7757
P49257	Protein ERGIC-53	LMAN1	sp|P49257|LMAN1_HUMAN Protein ERGIC-53 OS=Homo sapiens OX=9606 GN=LMAN1 PE=1 SV=2	0.00397551	0.0112343	2.32733	19.3964
P08318	Large structural phosphoprotein	UL32	sp|P08318|PP150_HCMVA Large structural phosphoprotein OS=Human cytomegalovirus (strain AD169) OX=10360 GN=UL32 PE=1 SV=1	0.0180922	0.0396771	2.31654	18.9445
P27824	Calnexin	CANX	sp|P27824|CALX_HUMAN Calnexin OS=Homo sapiens OX=9606 GN=CANX PE=1 SV=2	4.5636e-05	0.000308586	2.2965	22.5045
P09722	Early nuclear protein HWLF1	US22	sp|P09722|US22_HCMVA Early nuclear protein HWLF1 OS=Human cytomegalovirus (strain AD169) OX=10360 GN=US22 PE=3 SV=2	0.00146732	0.0047087	2.27286	19.4866
P83731	60S ribosomal protein L24	RPL24	sp|P83731|RL24_HUMAN 60S ribosomal protein L24 OS=Homo sapiens OX=9606 GN=RPL24 PE=1 SV=1	0.0230742	0.0483622	2.27265	20.5845
O00571;O15523	ATP-dependent RNA helicase DDX3X;ATP-dependent RNA helicase DDX3Y	DDX3X;DDX3Y	sp|O00571|DDX3X_HUMAN ATP-dependent RNA helicase DDX3X OS=Homo sapiens OX=9606 GN=DDX3X PE=1 SV=3;sp|O15523|DDX3Y_HUMAN ATP-dependent RNA helicase DDX3Y OS=Homo sapiens OX=9606 GN=DDX3Y PE=1 SV=2	0.0116838	0.0358724	2.22981	18.8386
Q9NX63	MICOS complex subunit MIC19	CHCHD3	sp|Q9NX63|MIC19_HUMAN MICOS complex subunit MIC19 OS=Homo sapiens OX=9606 GN=CHCHD3 PE=1 SV=1	0.00329378	0.00949678	2.22323	19.8941
Q5M775	Cytospin-B	SPECC1	sp|Q5M775|CYTSB_HUMAN Cytospin-B OS=Homo sapiens OX=9606 GN=SPECC1 PE=1 SV=1	0.000421825	0.00176174	2.19938	18.9786
P38646	Stress-70 protein, mitochondrial	HSPA9	sp|P38646|GRP75_HUMAN Stress-70 protein, mitochondrial OS=Homo sapiens OX=9606 GN=HSPA9 PE=1 SV=2	2.3214e-05	0.000265079	2.17216	26.1666
P55060	Exportin-2	CSE1L	sp|P55060|XPO2_HUMAN Exportin-2 OS=Homo sapiens OX=9606 GN=CSE1L PE=1 SV=3	0.000898329	0.00439871	2.13348	18.6041
P28331	NADH-ubiquinone oxidoreductase 75 kDa subunit, mitochondrial	NDUFS1	sp|P28331|NDUS1_HUMAN NADH-ubiquinone oxidoreductase 75 kDa subunit, mitochondrial OS=Homo sapiens OX=9606 GN=NDUFS1 PE=1 SV=3	0.000984584	0.00473935	2.12632	18.7014
P04843	Dolichyl-diphosphooligosaccharide--protein glycosyltransferase subunit 1	RPN1	sp|P04843|RPN1_HUMAN Dolichyl-diphosphooligosaccharide--protein glycosyltransferase subunit 1 OS=Homo sapiens OX=9606 GN=RPN1 PE=1 SV=1	0.000539637	0.00211084	2.09942	19.1983
P12236	ADP/ATP translocase 3	SLC25A6	sp|P12236|ADT3_HUMAN ADP/ATP translocase 3 OS=Homo sapiens OX=9606 GN=SLC25A6 PE=1 SV=4	5.02017e-06	7.12864e-05	2.08149	25.0143
Q14161	ARF GTPase-activating protein GIT2	GIT2	sp|Q14161|GIT2_HUMAN ARF GTPase-activating protein GIT2 OS=Homo sapiens OX=9606 GN=GIT2 PE=1 SV=2	0.00152004	0.00482338	2.07142	19.4039
P16783	Triplex capsid protein 1	TRX1	sp|P16783|TRX1_HCMVA Triplex capsid protein 1 OS=Human cytomegalovirus (strain AD169) OX=10360 GN=TRX1 PE=1 SV=1	0.00129167	0.00429044	2.01793	19.1239
P84090	Enhancer of rudimentary homolog	ERH	sp|P84090|ERH_HUMAN Enhancer of rudimentary homolog OS=Homo sapiens OX=9606 GN=ERH PE=1 SV=1	0.000565326	0.00314809	2.01779	22.0075
Q96IX5	ATP synthase membrane subunit K, mitochondrial	USMG5	sp|Q96IX5|ATPMK_HUMAN ATP synthase membrane subunit K, mitochondrial OS=Homo sapiens OX=9606 GN=ATP5MK PE=1 SV=1	0.0196376	0.0422506	2.01533	19.9845
